# Supplementary material for: CRISPR-Cas9 disruption of flavanone 3-hydroxylase produces a green phenotype and alters flavone metabolites in allotetraploid perilla
Source: Front Plant Sci. 2026 Jun 15;17:1877946. doi: 10.3389/fpls.2026.1877946 (PMC13311071; doi:10.3389/fpls.2026.1877946)
Supplement: Supplementary file 2 [file Table1.xlsx]

## Sheet: Table S1
	Table S1. Summary of transformation conditions and editing outcomes in P. frutescens.
	Multiple shoots were frequently regenerated from individual hypocotyl explants; therefore, regeneration efficiency per explant was not quantitatively assessed.
	Agrobacterium strain	Hormone condition	Number of hypocotyl explants	Number of PCR-positive T₀ plants	Number of edited T₀ plants
	LBA4404	1.0 mg/L 2,4-D	107	2	0
	LBA4404	1.0 mg L/BA, 0.1 mg/L NAA	104	0	0
	EHA105	1.0 mg/L 2,4-D	253	0	0
	EHA105	1.0 mg L/BA, 0.1 mg/L NAA	239	4	3

## Sheet: Table S2
	Table S2. List of Oligonucleotides used in this study
	Purpose	Target Region	Oligonucleotides set	Sequence (5' to 3')	Fragment length (bp)	Fragment No.
	Sanger sequencing	F3H	F3H_Seq1F	GAGTACCCTCCACCCCAAAT	2,349/2,391	━
			F3H_Seq1R	CAGGCTTTGGAGAGACCATC
	Construction of gRNA cassette	F3H	F3H_gRNA1F	ATTGGGAGTTGTGCCGGAGGATAG	━	━
			F3H_gRNA1R	AAACCTATCCTCCGGCACAACTCC
	Amplicon sequencing	F3H	F3H_Seq1F_tag	TCGTCGGCAGCGTCAGATGTGTATAAGAGACAG(NNNNNN)GAGTACCCTCCACCCCAAAT	222/222	━
			F3H_Seq2R_tag	GTCTCGTGGGCTCGGAGATGTGTATAAGAGACAG(NNNNNN)GTCATCCCTTCAACGACCAT
	Screening of transformation and null segregants	T-DNA	00755F	ATTGGGAGTTGTGCCGGAGGATAG	150	━
			00904R	GCGCTGTTATCAACCACTTTGTAC
	Confirmation of null segregants	Non T-DNA	00004F	CACGCCCTTTTAAATATCCGATTAT	1496	1
			01499R	ACCTCTAAAAACCTGTTCATTGTTA
		T-DNA	00281F	GTAAAACGACGGCCAGT	1219	2
			01499R	ACCTCTAAAAACCTGTTCATTGTTA
			01197F	TCCAAATATCAACCCTGGCAA	1713	3
			02909R	CTTCTTCTGGCGGTTCTCTTCAGCC
			02800F	CTGGGCAACACCGACCGGCACAGCA	1500	4
			04299R	CATTCCCTCGGTCACGTATTTCACT
			04200F	CCTGCCCAACGAGAAGGTGCTGCCC	1501	5
			05719R	ACTCGCTTTCCAGCTTAGGGTACTT
			05600F	AGGATTTCCAGTTTTACAAAGTGCG	1520	6
			07116R	CGCGCCTTATCTTTAATCATATTCC
			07012F	GTTTCTATAATCCATTGTGAATGTT	1489	7
			08500R	GGGCACAACAGACAATCGGCTGCTC
		Non T-DNA	08380F	GCCTCGTCCTGCAGTTCATTCAGGG	671	8
			09050R	GTGATTTTGTGCCGAGCTGCCGGTC
			09026F	GACCGGCAGCTCGGCACAAAATCAC	1449	9
			10474R	CCCAATTTGTGTAGGGCTTATTATG
			14500F	TGGTGCGGTTTCATGCTTGTTCCTC	987	10
			00004R	CACGCCCTTTTAAATATCCGATTAT
		F3H	F3H_Seq1F	GAGTACCCTCCACCCCAAAT	222/222	11
			F3H_Seq2R	GTCATCCCTTCAACGACCAT

## Sheet: Table S3
	Table S3. HPLC conditions for the quantification of major compounds.
	Compound	Extraction solvent	Standard compound (supplier, purity)	Column	Mobile phase (v/v)	Flow rate (mL/min)	Detection wavelength (nm)	Remarks
	Perillaldehyde	80% MeOH	Perillaldehyde （Nacalai Tesque Inc.,-)	Develosil ODS-HG (4.6 mm × 250 mm; Nomura)	MeOH : DW = 72 : 28	0.7	231	–
	Anthocyanins	0.5% TFA	Cyanidin 3,5-diglucoside (ChromaDex Inc.,-)	Develosil ODS-HG (4.6 mm × 250 mm; Nomura)	A: AcOH : MeCN : DW : TFA = 8 : 10 : 81.5 : 0.5 B: AcOH : MeCN : DW : TFA = 20 : 25 : 54.5 : 0.5	1	520	0 min: 100% A 30 min: 100% B Gradient: linear increase of B over 30 min
	Rosmarinic acid	80% MeOH	Rosmarinic acid (Fujifilm Wako Pure Chemical Corp., ≥96% HPLC grade)	Unison UK-C18 (4.6 mm × 150 mm; Intakt)	2.5% AcOH : MeCN : MeOH = 35 : 7 : 5	1	330	–
	Luteolin and its analogs	80% MeOH	Luteolin (Fujifilm Wako Pure Chemical Corp., ≥95% Biochemical grade)	Unison UK-C18 (4.6 mm × 150 mm; Intakt)	5% Formic acid : MeOH = 6 : 4	1	360	–

## Sheet: Table S4
	Table S4. Analytical conditions for luteolin quantification using LC-QTOF/MS.
	Instrument component	Condition
	HPLC System	1260 Infinity II (Agilent Technologies, USA)
	Mass Spectrometer	X500R QTOF (SCIEX, USA)
	Column	ZORBAX Eclipse Plus C18 (2.1 mm × 100 mm, 3.5 μm; Agilent Technologies)
	Column Temperature	40 °C
	Mobile Phase A	0.1% formic acid in water
	Mobile Phase B	0.1% formic acid in methanol
	Gradient Profile	0 min: 10% B; 3 min: 10% B; 18 min: 95% B; 25 min: 95% B; 25.1 min: 10% B
	Flow Rate	0.2 mL/min
	Injection Volume	5 μL
	Ionization Method	Electrospray ionization (ESI), negative mode
	Scan Modes	TOF MS and TOF MS/MS (MRM HR)
	Ion Spray Voltage	−4500 V
	Source Temperature	400 °C
	Gas Settings	GS1: 60 psi; GS2: 50 psi; Curtain gas: 25 psi
	Collision Energy	TOF MS: −10 V; TOF MS/MS: −35 V
	Identification Criteria	Retention time and TOF MS/MS spectra
	Quantification Method	Internal standard method using peak areas of luteolin (m/z 285.040) and isotope-labeled PFOS (m/z 506.957)
	Calibration Range	1–50 ng/mL (six-point calibration curve)

## Sheet: Table S5
	Table S5. Genome editing outcomes for the F3H gene
	The wild type sequence and edited sequences are shown. Red letters indicate the protospacer adjacent motif (PAM) sequences. Dashes (–) represent nucleotide deletions, and underscores (_) denote nucleotide insertions.
	Line (Genelation)	Allele (Chromosome)	Target Region	In/del
	Wild type	1 （Pfg00007）	GGCGGAGGTGTGCCGGAGGATAGTGGCGGCGTGTGA	-
		2 （Pfg00019）	GGCGGAGTTGTGCCGGAGGATAGTGGCAGCGTGTGA	-
	#1 (T0)	1 （Pfg00007）	GGCGGAGGTGTGCC------TAGTGGCGGCGTGTGA	-6bp
		2 （Pfg00007）	GGCGGAGG-----------------------TGTGA	-23bp
		3 （Pfg00007）	GGCGGAGGTGTGCCGGAGGATTAGTGGCGGCGTGTGA	+1bp
		4 （Pfg00007）	GGC--------------------TGGCGGCGTGTGA	-20bp
		5 （Pfg00019）	GGCGGAGTTGTGCCGGAGGAATAGTGGCAGCGTGTGA	+1bp
		6 （Pfg00019）	GGCGGAGTTGTGCCGGAGG-TAGTGGCAGCGTGTGA	-1bp
	#2 (T0)	1 （Pfg00007）	GGCGGAGGTGTGCCGGAGG-TAGTGGCGGCGTGTGA	-1bp
		2 （Pfg00007）	GGCGGAGGTGTGCCG---GATAGTGGCGGCGTGTGA	-3bp
		3 （Pfg00019）	GGCGGAGTTGTGCCG-----TAGTGGCAGCGTGTGA	-5bp
		4 （Pfg00019）	GGCGGAGTT-----------TAGTGGCAGCGTGTGA	-11bp
	#3 (T0)	1 （Pfg00007）	GGCGGAGGTGTGCCGGAGGA--GTGGCGGCGTGTGA	-2bp
		2 （Pfg00007）	GGCGGAGGTGTGCCG---GATAGTGGCGGCGTGTGA	-3bp
		3 （Pfg00019）	GGCGGAGTTGTGCCG-----TAGTGGCAGCGTGTGA	-5bp
		4 （Pfg00019）	GGCGGAGTT-----------TAGTGGCAGCGTGTGA	-11bp
	#4 (T0)	1 （Pfg00007）	GGCGGAGGTGTGCCGGAGGAATAGTGGCGGCGTGTGA	+1bp
		2 （Pfg00019）	GGCGGAGTTGTGCCGGAGGAATAGTGGCAGCGTGTGA	+1bp
	#2-1 (T1)	1 （Pfg00007）	GGCGGAGGTGTGCCGGAGGAATAGTGGCGGCGTGTGA	+1bp
		2 （Pfg00019）	GGCGGAGTTGTGCCG-----TAGTGGCAGCGTGTGA	-5bp
	#2-2 (T1)	1 （Pfg00007）	GGCGGAGGTGTGCCGGAGGAATAGTGGCGGCGTGTGA	+1bp
		2 （Pfg00007）	GGCGGAGGTGTGCCG---GATAGTGGCGGCGTGTGA	-3bp
		3 （Pfg00019）	GGCGGAGTT-----------TAGTGGCAGCGTGTGA	-11bp
	#2-3 (T1)	1 （Pfg00007）	GGCGGAGGTGTGCCGGAGGAATAGTGGCGGCGTGTGA	+1bp
		2 （Pfg00019）	GGCGGAGTTGTGCCG-----TAGTGGCAGCGTGTGA	-5bp
		3 （Pfg00019）	GGCGGAGTT-----------TAGTGGCAGCGTGTGA	-11bp
	#2-4 (T1)	1 （Pfg00007）	GGCGGAGGTGTGCCGGAGGAATAGTGGCGGCGTGTGA	+1bp
		2 （Pfg00007）	GGCGGAGGTGTGCCG---GATAGTGGCGGCGTGTGA	-3bp
		3 （Pfg00019）	GGCGGAGTTGTGCCG-----TAGTGGCAGCGTGTGA	-5bp
	#2-5 (T1)	1 （Pfg00007）	GGCGGAGGTGTGCCGGAGGAATAGTGGCGGCGTGTGA	+1bp
		2 （Pfg00007）	GGCGGAGGTGTGCCG---GATAGTGGCGGCGTGTGA	-3bp
		3 （Pfg00019）	GGCGGAGTTGTGCCG-----TAGTGGCAGCGTGTGA	-5bp
	#2-6 (T1)	1 （Pfg00007）	GGCGGAGGTGTGCCGGAGGAATAGTGGCGGCGTGTGA	+1bp
		2 （Pfg00007）	GGCGGAGGTGTGCCG---GATAGTGGCGGCGTGTGA	-3bp
		3 （Pfg00019）	GGCGGAGTTGTGCCG-----TAGTGGCAGCGTGTGA	-5bp
	#3-1 (T1)	1 （Pfg00007）	GGCGGAGGTGTGCCGGAGGAATAGTGGCGGCGTGTGA	+1bp
		2 （Pfg00007）	GGCGGAGGTGTGCCG---GATAGTGGCGGCGTGTGA	-3bp
		3 （Pfg00019）	GGCGGAGTTGTGCCG-----TAGTGGCAGCGTGTGA	-5bp
		4 （Pfg00019）	GGCGGAGTT-----------TAGTGGCAGCGTGTGA	-11bp
	#3-2 (T1)	1 （Pfg00007）	GGCGGAGGTGTGCCGGAGGAATAGTGGCGGCGTGTGA	+1bp
		2 （Pfg00007）	GGCGGAGGTGTGCCG---GATAGTGGCGGCGTGTGA	-3bp
		3 （Pfg00019）	GGCGGAGTTGTGCCG-----TAGTGGCAGCGTGTGA	-5bp
	#3-3 (T1)	1 （Pfg00007）	GGCGGAGGTGTGCCGGAGGAATAGTGGCGGCGTGTGA	+1bp
		2 （Pfg00007）	GGCGGAGGTGTGCCG---GATAGTGGCGGCGTGTGA	-3bp
		3 （Pfg00019）	GGCGGAGTTGTGCCG-----TAGTGGCAGCGTGTGA	-5bp
	#3-4 (T1)	1 （Pfg00007）	GGCGGAGGTGTGCCGGAGGAATAGTGGCGGCGTGTGA	+1bp
		2 （Pfg00019）	GGCGGAGTTGTGCCG-----TAGTGGCAGCGTGTGA	-5bp
		3 （Pfg00019）	GGCGGAGTT-----------TAGTGGCAGCGTGTGA	-11bp
	#3-5 (T1)	1 （Pfg00007）	GGCGGAGGTGTGCCGGAGGAATAGTGGCGGCGTGTGA	+1bp
		2 （Pfg00007）	GGCGGAGGTGTGCCG---GATAGTGGCGGCGTGTGA	-3bp
		3 （Pfg00019）	GGCGGAGTTGTGCCG-----TAGTGGCAGCGTGTGA	-5bp
	#3-6 (T1)	1 （Pfg00007）	GGCGGAGGTGTGCCGGAGGAATAGTGGCGGCGTGTGA	+1bp
		2 （Pfg00007）	GGCGGAGGTGTGCCG---GATAGTGGCGGCGTGTGA	-3bp
		3 （Pfg00019）	GGCGGAGTTGTGCCG-----TAGTGGCAGCGTGTGA	-5bp
	#3-7 (T1)	1 （Pfg00007）	GGCGGAGGTGTGCCGGAGGAATAGTGGCGGCGTGTGA	+1bp
		2 （Pfg00019）	GGCGGAGTTGTGCCG-----TAGTGGCAGCGTGTGA	-5bp
	#3-8 (T1)	1 （Pfg00007）	GGCGGAGGTGTGCCGGAGGAATAGTGGCGGCGTGTGA	+1bp
		2 （Pfg00007）	GGCGGAGGTGTGCCG---GATAGTGGCGGCGTGTGA	-3bp
		3 （Pfg00019）	GGCGGAGTTGTGCCG-----TAGTGGCAGCGTGTGA	-5bp
		4 （Pfg00019）	GGCGGAGTT-----------TAGTGGCAGCGTGTGA	-11bp
	#3-9 (T1)	1 （Pfg00007）	GGCGGAGGTGTGCCG---GATAGTGGCGGCGTGTGA	-3bp
		2 （Pfg00019）	GGCGGAGTTGTGCCG-----TAGTGGCAGCGTGTGA	-5bp
	#3-10 (T1)	1 （Pfg00007）	GGCGGAGGTGTGCCGGAGGAATAGTGGCGGCGTGTGA	+1bp
		2 （Pfg00007）	GGCGGAGGTGTGCCG---GATAGTGGCGGCGTGTGA	-3bp
		3 （Pfg00019）	GGCGGAGTTGTGCCG-----TAGTGGCAGCGTGTGA	-5bp
	#3-11 (T1)	1 （Pfg00007）	GGCGGAGGTGTGCCGGAGGAATAGTGGCGGCGTGTGA	+1bp
		2 （Pfg00007）	GGCGGAGGTGTGCCG---GATAGTGGCGGCGTGTGA	-3bp
		3 （Pfg00019）	GGCGGAGTTGTGCCG-----TAGTGGCAGCGTGTGA	-5bp
		4 （Pfg00019）	GGCGGAGTT-----------TAGTGGCAGCGTGTGA	-11bp
	#3-12 (T1)	1 （Pfg00007）	GGCGGAGGTGTGCCG---GATAGTGGCGGCGTGTGA	-3bp
		2 （Pfg00019）	GGCGGAGTTGTGCCG-----TAGTGGCAGCGTGTGA	-5bp
	#3-13 (T1)	1 （Pfg00007）	GGCGGAGGTGTGCCGGAGGAATAGTGGCGGCGTGTGA	+1bp
		2 （Pfg00007）	GGCGGAGGTGTGCCG---GATAGTGGCGGCGTGTGA	-3bp
		3 （Pfg00019）	GGCGGAGTTGTGCCG-----TAGTGGCAGCGTGTGA	-5bp
	#3-14 (T1)	1 （Pfg00007）	GGCGGAGGTGTGCCGGAGGAATAGTGGCGGCGTGTGA	+1bp
		2 （Pfg00007）	GGCGGAGGTGTGCCG---GATAGTGGCGGCGTGTGA	-3bp
		3 （Pfg00019）	GGCGGAGTTGTGCCG-----TAGTGGCAGCGTGTGA	-5bp
		4 （Pfg00019）	GGCGGAGTT-----------TAGTGGCAGCGTGTGA	-11bp
	#4-1 (T1)	1 （Pfg00007）	GGCGGAGGTGTGCCGGAGGAATAGTGGCGGCGTGTGA	+1bp
		2 （Pfg00019）	GGCGGAGTTGTGCCGGAGGAATAGTGGCAGCGTGTGA	+1bp
	#4-2 (T1)	1 （Pfg00007）	GGCGGAGGTGTGCCGGAGGAATAGTGGCGGCGTGTGA	+1bp
		2 （Pfg00019）	GGCGGAGTTGTGCCGGAGGAATAGTGGCAGCGTGTGA	+1bp
	#4-3 (T1)	1 （Pfg00007）	GGCGGAGGTGTGCCGGAGGAATAGTGGCGGCGTGTGA	+1bp
		2 （Pfg00019）	GGCGGAGTTGTGCCGGAGGAATAGTGGCAGCGTGTGA	+1bp
	#4-4 (T1)	1 （Pfg00007）	GGCGGAGGTGTGCCGGAGGAATAGTGGCGGCGTGTGA	+1bp
		2 （Pfg00019）	GGCGGAGTTGTGCCGGAGGAATAGTGGCAGCGTGTGA	+1bp
	#4-5 (T1)	1 （Pfg00007）	GGCGGAGGTGTGCCGGAGGAATAGTGGCGGCGTGTGA	+1bp
		2 （Pfg00019）	GGCGGAGTTGTGCCGGAGGAATAGTGGCAGCGTGTGA	+1bp
	#4-6 (T1)	1 （Pfg00007）	GGCGGAGGTGTGCCGGAGGAATAGTGGCGGCGTGTGA	+1bp
		2 （Pfg00019）	GGCGGAGTTGTGCCGGAGGAATAGTGGCAGCGTGTGA	+1bp
	#4-7 (T1)	1 （Pfg00007）	GGCGGAGGTGTGCCGGAGGAATAGTGGCGGCGTGTGA	+1bp
		2 （Pfg00019）	GGCGGAGTTGTGCCGGAGGAATAGTGGCAGCGTGTGA	+1bp

## Sheet: Table S6
	Table S6. List of enzyme-coding genes involved in the representative anthocyanin biosynthetic pathway of P. frutescens.
	Enzyme	Chromosome	Start	End	Strand	Related Transcript ID	TPM
							Wild Type	#2-1 (T1)	#2-2 (T1)	#2-3 (T1)
	PAL	Pfg00008	16070424	16075369	+	Pfg00008_13430.1	6.04988	7.00481	7.63406	9.30277
	PAL	Pfg00014	9777787	9780760	+	Pfg00014_09830.1	40.4873	71.7747	54.8554	53.7798
	PAL	Pfg00015	39355431	39358742	-	Pfg00015_24630.1	133.677	221.972	176.988	139.035
	PAL	Pfg00016	16355222	16358906	-	Pfg00016_12940.1	7.76356	10.0606	9.60019	12.1203
	PAL	Pfg00017	37266063	37269320	-	Pfg00017_24040.1	155.335	259.653	220.43	151.944
	PAL	Pfg00018	9911770	9914816	+	Pfg00018_10180.1	34.4947	60.6822	54.8111	50.7546
	C4H	Pfg00011	47332006	47334207	+	Pfg00011_34950.1	29.9666	67.2276	56.1421	36.9719
	C4H	Pfg00011	51987028	51990622	+	Pfg00011_39790.3	190.305	217.763	172.715	159.9
	C4H	Pfg00011	52007716	52009473	+	Pfg00011_39800.1	0	0.059348	0	0
	C4H	Pfg00012	5392339	5394076	-	Pfg00012_06670.1	0	0	0	0
	C4H	Pfg00012	5410919	5414405	-	Pfg00012_06680.1	218.22	261.741	221.045	221.769
	C4H	Pfg00012	9906059	9908321	-	Pfg00012_11510.2	183.103	354.634	360.171	281.945
	C4H	Pfg00014	4436250	4440473	+	Pfg00014_04760.1	0	0.012229	0	0
	C4H	Pfg00018	4410721	4414072	+	Pfg00018_05000.1	0	0.11001	0.196018	0.064712
	4CL	Pfg00001	16203275	16211922	-	Pfg00001_13140.2	6.10585	9.62577	7.5512	7.17741
	4CL	Pfg00001	55572404	55580679	-	Pfg00001_36040.1	5.01855	6.0857	4.74035	4.62788
	4CL	Pfg00001	73574582	73579373	+	Pfg00001_54320.2	4.64206	6.08614	4.92306	5.12094
	4CL	Pfg00003	42411460	42417999	-	Pfg00003_19190.1	10.0505	9.54684	8.29131	10.2336
	4CL	Pfg00005	22261017	22265835	-	Pfg00005_11650.1	5.28476	7.23205	6.13452	7.12689
	4CL	Pfg00009	26706261	26710512	-	Pfg00009_14580.1	9.74216	11.6841	10.468	9.8279
	4CL	Pfg00010	26410170	26415796	+	Pfg00010_12550.1	124.521	126.823	109.402	90.8092
	CHS	Pfg00004	60934566	60935849	+	Pfg00004_30460.1	0	0	0	0
	CHS	Pfg00004	60993957	60996280	+	Pfg00004_30470.1	0	0	0	0.049868
	CHS	Pfg00004	61014535	61017055	+	Pfg00004_30480.1	0	0.415037	0	0
	CHS	Pfg00005	8542945	8545283	-	Pfg00005_06230.1	0.039173	1.20922	0.836648	0.358057
	CHS	Pfg00006	10563963	10566426	-	Pfg00006_09450.1	0.085764	0	0.06527	0
	CHS	Pfg00006	10620424	10621628	-	Pfg00006_09480.1	0.120751	0.252765	0	0.048047
	CHS	Pfg00010	48795645	48797188	+	Pfg00010_26770.1	0	0.194241	0.099387	0.146947
	CHS	Pfg00010	48857726	49059278	+	Pfg00010_26810.1 Pfg00010_26830.1	554.436	667.687	610.85	682.197
	CHS	Pfg00011	3619995	3622988	-	Pfg00011_03580.1	6.84943	11.4955	13.252	5.9677
	CHS	Pfg00012	58451544	58454966	+	Pfg00012_44780.1	3.01965	7.11318	8.97143	2.98642
	CHS	Pfg00013	13362543	13364523	-	Pfg00013_11960.1	1.30174	1.82026	2.49219	1.36112
	CHS	Pfg00013	13405349	13407496	-	Pfg00013_11980.1	592.73	762.7	690.724	704.71
	CHS	Pfg00013	13527237	13529034	-	Pfg00013_12040.1	6.80722	15.5518	13.0569	9.41593
	CHI	Pfg00002	22021888	22022825	+	Pfg00002_12460.1	534.458	742.788	719.292	755.156
	CHI	Pfg00012	15599074	15600043	-	Pfg00012_16170.1	647.449	1065.5	968.667	1017.44
	F3H	Pfg00007	8546568	8550589	-	Pfg00007_05480.1	163.02	53.2988	104.916	51.4393
	F3H	Pfg00019	42719499	42723597	+	Pfg00019_27030.1	78.6853	27.0428	18.039	16.1624
	F3'H	Pfg00003	17342158	17345640	-	Pfg00003_11050.2	99.1749	193.524	158.114	165.927
	F3'H	Pfg00009	12974052	12976957	+	Pfg00009_08970.1	105.395	183.298	150.216	168.642
	F3'H	Pfg00014	19441033	19445341	+	Pfg00014_17090.1	2.31063	1.90116	1.88881	1.49027
	F3'H	Pfg00018	18844942	18849528	-	Pfg00018_16930.1	5.57466	11.2144	9.65088	7.3623
	FSII	Pfg00011	45357386	45360075	-	Pfg00011_33150.1	72.13	124.197	105.5	108.468
	FSII	Pfg00012	11776514	11778416	+	Pfg00012_13140.1	12.4788	17.8296	26.1033	15.4288
	FSII	Pfg00012	11804012	11806846	+	Pfg00012_13160.1	75.4457	121.821	104.154	128.467
	FSII	Pfg00012	55250227	55251836	-	Pfg00012_42340.1	0	0	0	0
	FSII	Pfg00012	56247055	56248666	+	Pfg00012_43210.1	0.959209	0.745539	1.43847	1.02001
	FLS	Pfg00003	73807947	73809978	+	Pfg00003_36060.1	0.775809	1.77125	1.03327	1.12906
	FLS	Pfg00009	60912737	60914160	+	Pfg00009_33350.1	0.986476	1.22811	2.64	1.54996
	DFR	Pfg00002	77196106	77198238	+	Pfg00002_66420.3	313.191	491.438	332.314	446.213
	ANS	Pfg00014	15138302	15140452	-	Pfg00014_13790.1	454.19	668.212	487.349	603.127
	ANS	Pfg00018	15209883	15211949	-	Pfg00018_14070.1	311.562	533.774	403.12	435.873
	3GT	Pfg00001	15945368	15946959	+	Pfg00001_12990.1	53.6063	97.489	72.1728	83.9669
	3GT	Pfg00001	55235896	55237458	+	Pfg00001_35760.1	110.67	151.059	128.068	139.545
	OMT3	Pfg00010	3847608	3850298	+	Pfg00010_03010.1	0.820776	0.838707	1.34782	1.99077
	OMT3	Pfg00011	32351997	32354624	-	Pfg00011_22370.1	15.1538	20.8197	18.1655	16.6299
	OMT3	Pfg00012	25275029	25277633	+	Pfg00012_24350.1	16.9835	23.9052	21.5706	18.9701
	OMT3	Pfg00013	35135622	35137213	+	Pfg00013_25930.1	9.42385	16.7155	21.3659	14.7493
	OMT3	Pfg00020	2372825	2374480	+	Pfg00020_01050.3	5.82765	7.3893	10.4941	5.89958
	Myb113b	Pfg00008	4238969	4241651	+	Pfg00008_05210.1	0.282449	1.60093	1.38595	0.33408
	Myb-p1	Pfg00008	4399483	4403525	-	Pfg00008_05380.1	19.2771	49.6419	34.3218	37.6094
	Myb-p1	Pfg00016	5027597	5028981	-	Pfg00016_05140.1	37.9016	136.272	106.792	73.6397

## Sheet: Table S7
	Table S7. Chi-Square Analysis of Vector Segregation in T₁ Progeny
	T1 progeny	Number of individuals	Transgene +	Transgene -	χ²-value	p-value	Fit to 3:1 ratio (α=0.05)
	#1 family	49	38	11	0.170068	0.680051	Yes
	#2 family	55	40	15	0.151515	0.697092	Yes
	#3 family	49	38	11	0.170068	0.680051	Yes
	#4 family	48	37	11	0.111111	0.738883	Yes

## Sheet: Table S8
	Table S8. Assessment of predicted CRISPR-Cas9 off-target loci using RNA-seq-based read inspection.
	Predicted off-target loci containing four mismatches relative to the on-target protospacer sequence were evaluated using RNA-seq read alignments from independently derived edited lines. WT-like reads indicate reads matching the reference sequence, whereas edited-like reads indicate reads containing ≥3 bp differences within the target region. Edited-like read frequency was calculated as edited-lik…
	Type	Chromosome	Position	Strand	Target sequence	Mismatches		Wild Type				#2-1 (T1)				#2-2 (T1)				#2-3 (T1)
								Wild type -like Reads	Edited-like Reads	Edited-like Frequency (%)		Wild type -like Reads	Edited-like Reads	Edited-like Frequency (%)		Wild type -like Reads	Edited-like Reads	Edited-like Frequency (%)		Wild type -like Reads	Edited-like Reads	Edited-like Frequency (%)
	On-target	Pfg00019	42719718	+	GGAGTTGTGCCGGAGGATAGTGG	0		246	2	0.806452		0	100	100		0	0	NA		0	26	100
	On-target	Pfg00007	8550346	-	GGAGgTGTGCCGGAGGATAGTGG	1		526	0	0		0	124	100		0	326	100		0	133	100
	Off-target	Pfg00002	9019514	-	GGAaTTtTGCCGGgGGAaAGGGG	4		3	0	0		16	0	0		19	0	0		26	0	0
	Off-target	Pfg00002	13733184	+	GaAGaTGTGgCtGAGGATAGTGG	4		0	0	NA		0	0	NA		0	0	NA		0	0	NA
	Off-target	Pfg00002	15144513	+	GGAaTTtTGCCGGgGGAaAGGGG	4		0	0	NA		0	0	NA		0	0	NA		0	0	NA
	Off-target	Pfg00002	35645801	+	GcgGTTGTGgCGGAGGATgGCGG	4		1	0	0		6	0	0		1	0	0		3	0	0
	Off-target	Pfg00002	49251931	+	GGAaTTGTGgCGGAGGAatGAGG	4		0	0	NA		0	0	NA		0	0	NA		0	0	NA
	Off-target	Pfg00003	318108	-	GGAGcTGTGCgcGAGGATtGGGG	4		30	0	0		42	0	0		21	0	0		36	0	0
	Off-target	Pfg00004	42827965	+	GGAGcTaTGCaGGAGGAaAGGGG	4		0	0	NA		0	0	NA		0	0	NA		0	0	NA
	Off-target	Pfg00004	48263558	-	GGAGTTGTGCCaGAGtAcgGGGG	4		0	0	NA		0	0	NA		0	0	NA		0	0	NA
	Off-target	Pfg00004	61033958	-	GGAaTTGTGgCGGAGGAatGAGG	4		0	0	NA		0	0	NA		0	0	NA		0	0	NA
	Off-target	Pfg00004	68675920	+	GGAGTTGgGaCaGAGGtTAGGGG	4		0	0	NA		0	0	NA		0	0	NA		0	0	NA
	Off-target	Pfg00006	120144	-	GGccTTGTGggGGAGGATAGAGG	4		0	0	NA		0	0	NA		0	0	NA		0	0	NA
	Off-target	Pfg00006	42764473	-	GGAaTTtTGCCGGgGGAaAGGGG	4		0	0	NA		0	0	NA		0	0	NA		0	0	NA
	Off-target	Pfg00007	14560398	-	GGAGTTGTtCCGcAGGAgAtTGG	4		0	0	NA		0	0	NA		0	0	NA		0	0	NA
	Off-target	Pfg00008	29941714	+	GGAGcTGTGgCGGAGGATctGGG	4		43	0	0		56	0	0		64	0	0		89	0	0
	Off-target	Pfg00008	31599885	-	GGgGTgGTGCCGGAGcAcAGCGG	4		954	1	0.104712		985	3	0.303644		743	0	0		477	0	0
	Off-target	Pfg00008	56360903	+	GGAaTTtTGCCGGgGGAaAGGGG	4		0	0	NA		0	0	NA		4	0	0		0	0	NA
	Off-target	Pfg00009	46536227	+	GGAtTTGTGCaGGgaGATAGTGG	4		0	0	NA		0	0	NA		0	0	NA		0	0	NA
	Off-target	Pfg00012	5826213	-	GaAGaTGTGgCtGAGGATAGTGG	4		0	0	NA		0	0	NA		0	0	NA		0	0	NA
	Off-target	Pfg00012	8453920	+	GGtGTTGTGgCGGgGtATAGAGG	4		0	0	NA		0	0	NA		0	0	NA		0	0	NA
	Off-target	Pfg00012	9503541	-	GGtGTTGTGgCGGgGtATAGAGG	4		0	0	NA		0	0	NA		0	0	NA		0	0	NA
	Off-target	Pfg00012	27176408	+	GGAGTTGTGgaGGAGagTAGAGG	4		0	0	NA		0	0	NA		0	0	NA		0	0	NA
	Off-target	Pfg00012	36306323	-	GaAGaTGTGgCtGAGGATAGTGG	4		0	0	NA		0	0	NA		0	0	NA		0	0	NA
	Off-target	Pfg00014	24982877	+	GGAGTTGTtggaGAGGATAGTGG	4		0	0	NA		0	0	NA		0	0	NA		0	0	NA
	Off-target	Pfg00015	1299092	-	GGAaTTtTGCCGGgGGAaAGGGG	4		21	0	0		26	0	0		19	0	0		19	0	0
	Off-target	Pfg00015	21581753	+	GaAGaTGTGgCtGAGGATAGTGG	4		0	0	NA		0	0	NA		0	0	NA		0	0	NA
	Off-target	Pfg00015	49400795	+	GGAGgTGTGgCGGAGGgTgGGGG	4		7	1	12.5		9	0	0		0	1	100		6	0	0
	Off-target	Pfg00016	46545255	+	GGgGTgGTGCCGGAGcAcAGCGG	4		487	1	0.204918		562	0	0		425	2	0.468384		251	2	0.790514
	Off-target	Pfg00016	48286002	-	GGAGcTGTGgCGGAGGATctGGG	4		66	0	0		88	0	0		83	0	0		100	0	0
	Off-target	Pfg00017	26647223	+	GGAGTgGTGCCGGAtGtTtGTGG	4		0	0	NA		0	0	NA		0	0	NA		0	0	NA
	Off-target	Pfg00017	28054018	+	GGAGTgGcGgCGGAGGATtGAGG	4		345	1	0.289017		126	0	0		213	0	0		258	0	0
	Off-target	Pfg00017	48129334	+	GGAGcTGTGgCGGAGGgTgGGGG	4		18	0	0		22	0	0		19	0	0		5	0	0
	Off-target	Pfg00018	18588318	-	GaAGaTGTGgCtGAGGATAGTGG	4		0	0	NA		0	0	NA		0	0	NA		0	0	NA
	Off-target	Pfg00020	33869596	+	GcgGTTGTGgCGGAGGATgGCGG	4		1	0	0		2	0	0		1	0	0		6	0	0
